# Supplementary material for: Application of Open‐Source Digital Resources for 3D Visualization of Clustered Transcriptomic Data
Source: Physiol Plant. 2025 Sep 17;177(5):e70500. doi: 10.1111/ppl.70500 (PMC12441758; doi:10.1111/ppl.70500)
Supplement: Supplementary file 1 — Appendix S1: Supporting Information. [file PPL-177-e70500-s001.zip]

Archive with 13 entries (12 files):
- ppl70500-sup-0001-Supinfo/
- ppl70500-sup-0001-Supinfo/S_1 Code for Converting 3d coordinates to a list (Do not run in Blender).txt
- ppl70500-sup-0001-Supinfo/S_10 HTMLview Example Dataset.html
- ppl70500-sup-0001-Supinfo/S_11 Figure 4 Full Video.mp4
- ppl70500-sup-0001-Supinfo/S_2 Code for Spawning Initial Spheres.txt
- ppl70500-sup-0001-Supinfo/S_3 Code for setting first keyframe.txt
- ppl70500-sup-0001-Supinfo/S_4 Code for setting any keyframe.txt
- ppl70500-sup-0001-Supinfo/S_5 Code for deleting keyframes.txt
- ppl70500-sup-0001-Supinfo/S_6 Blender Preset.blend
- ppl70500-sup-0001-Supinfo/S_7 HTML Preset.html
- ppl70500-sup-0001-Supinfo/S_8 HTML Formatting File.xlsx
- ppl70500-sup-0001-Supinfo/S_9 Overall Visualization Guide.docx
- ppl70500-sup-0001-Supinfo/S_9 Overall Visualization Guide.pdf
