# Supplementary material for: Application of Open‐Source Digital Resources for 3D Visualization of Clustered Transcriptomic Data
Source: Physiol Plant. 2025 Sep 17;177(5):e70500. doi: 10.1111/ppl.70500 (PMC12441758; doi:10.1111/ppl.70500)
Supplement: Supplementary file 1 — Appendix S1: Supporting Information. [file PPL-177-e70500-s001.zip › ppl70500-sup-0001-Supinfo/S_1 Code for Converting 3d coordinates to a list (Do not run in Blender).txt]

# Hopefully, this function should not be used in the first place, as it makes the process a bit tedious.
# The output of the 3d coordinates should ideally already be in a python list, with each data point being its
# own tuple with x, y, and z points (in that order). Something like this: [(3, 4, 5), (6, 7, 8), ....] 
# I advise that you don't try to implement this into any of the main blender functions, since the simpler/lighter the
# scripts in Blender are, the faster they execute and the less likely it will be to crash, especially when there are
# thousands of data points. Blender is a great piece of software, but it was not designed to compile code quickly.
# I'd recommend running this in Visual Studios.


def convert_to_tuples(data_str):

    # Split the string into lines and filter out empty lines
    lines = filter(None, data_str.strip().split('\n'))
    # Convert each line into a tuple of floats and store them in a list
    return [tuple(map(float, line.split(','))) for line in lines]


data_str = """

This script can only accept code that is only separated by commas and nothing else. Here's an example snippet:

0.0025237066310311, -0.0001388215491909, 0.00553760038070363, -0.00170010849434699, 0.004076749581198, .... etc

Coordinate list goes here (replace all of the text within the tripple quotes)


"""
coordinates = convert_to_tuples(data_str)

# Print all tuples in the format [(x1, y1, z1), (x2, y2, z2), ...]
print("[{}]".format(", ".join("({}, {}, {})".format(*coord) for coord in coordinates)))
