# Supplementary material for: Application of Open‐Source Digital Resources for 3D Visualization of Clustered Transcriptomic Data
Source: Physiol Plant. 2025 Sep 17;177(5):e70500. doi: 10.1111/ppl.70500 (PMC12441758; doi:10.1111/ppl.70500)
Supplement: Supplementary file 1 — Appendix S1: Supporting Information. [file PPL-177-e70500-s001.zip › ppl70500-sup-0001-Supinfo/S_2 Code for Spawning Initial Spheres.txt]

import bpy

# Note: This code for spawning all of the data points given a list of coordinate points and rgb values for color.

# ALSO: It may take several minutes to execute.


# Function to create a sphere mesh at a given location and assign a unique name

def create_sphere_mesh(location, index):
    bpy.ops.mesh.primitive_uv_sphere_add(radius=0.5, location=location)
    sphere = bpy.context.object
    sphere.name = f'Sphere_{index}'
    return sphere


# List of coordinates and list of colors 

coordinates = [(X, Y, Z), (X, Y, Z)}


colors = [(1.0, 0.0, 0.0, 1.0)]
 


# Scaling factor multiplies all the coordinates by a constant in case they are too close to each other. Could take some trial and error.

scaling_factor = 1
scaled_coordinates = [(x * scaling_factor, y * scaling_factor, z * scaling_factor) for x, y, z in coordinates]

# Create spheres and assign names

for i, (loc, color) in enumerate(zip(scaled_coordinates, colors)):
    sphere_obj = create_sphere_mesh(loc, i)
    
    # Create and assign material
    mat = bpy.data.materials.new(name=f"SphereMaterial_{i}")
    mat.diffuse_color = color
    sphere_obj.data.materials.append(mat)
