# Supplementary material for: Application of Open‐Source Digital Resources for 3D Visualization of Clustered Transcriptomic Data
Source: Physiol Plant. 2025 Sep 17;177(5):e70500. doi: 10.1111/ppl.70500 (PMC12441758; doi:10.1111/ppl.70500)
Supplement: Supplementary file 1 — Appendix S1: Supporting Information. [file PPL-177-e70500-s001.zip › ppl70500-sup-0001-Supinfo/S_3 Code for setting first keyframe.txt]

# Note: This only makes keyframes for the positions that the spheres are already in, so it's only really useful for setting a keyframe for the FIRST iteration. 

import bpy

# Assuming the spheres have been created and named as 'Sphere_0', 'Sphere_1', etc.
# Set the frame number for the starting keyframe
starting_frame = 1

# Iterate through all spheres and set a keyframe at their current location
for i in range(len(bpy.data.objects)):
    sphere_obj = bpy.data.objects.get(f'Sphere_{i}')
    if sphere_obj:
        # Set the current frame
        bpy.context.scene.frame_set(starting_frame)
        # Insert keyframe for current location
        sphere_obj.keyframe_insert(data_path="location")
