# Supplementary material for: Application of Open‐Source Digital Resources for 3D Visualization of Clustered Transcriptomic Data
Source: Physiol Plant. 2025 Sep 17;177(5):e70500. doi: 10.1111/ppl.70500 (PMC12441758; doi:10.1111/ppl.70500)
Supplement: Supplementary file 1 — Appendix S1: Supporting Information. [file PPL-177-e70500-s001.zip › ppl70500-sup-0001-Supinfo/S_4 Code for setting any keyframe.txt]

#Note: This code executes surprisingly fast, but try not to screw up, since removing keyframes takes a while and has a risk of crashing Blender


import bpy

# New list of coordinates for the final positions
new_coordinates = 


# Scale the new coordinates
new_scaling_factor = 1 # Adjust if necessary
scaled_new_coordinates = [(x * new_scaling_factor, y * new_scaling_factor, z * new_scaling_factor) for x, y, z in new_coordinates]

# Move and animate spheres
for i, new_loc in enumerate(scaled_new_coordinates):
    sphere_obj = bpy.data.objects.get(f'Sphere_{i}')
    if sphere_obj:
        sphere_obj.location = new_loc
        sphere_obj.keyframe_insert(data_path="location", frame=150) # Set your desired frame
