# Supplementary material for: Application of Open‐Source Digital Resources for 3D Visualization of Clustered Transcriptomic Data
Source: Physiol Plant. 2025 Sep 17;177(5):e70500. doi: 10.1111/ppl.70500 (PMC12441758; doi:10.1111/ppl.70500)
Supplement: Supplementary file 1 — Appendix S1: Supporting Information. [file PPL-177-e70500-s001.zip › ppl70500-sup-0001-Supinfo/S_5 Code for deleting keyframes.txt]

# This script sometimes takes a while. Pretty simple: It just removes all keyframes for all data points at a specified frame. 

# Assuming the spheres have been created and named as 'Sphere_0', 'Sphere_1', etc.
# Set the frame number for the keyframe you want to remove


frame_to_remove = 150

# Iterate through all spheres and remove the keyframe at the specified frame
for i in range(len(bpy.data.objects)):
    sphere_obj = bpy.data.objects.get(f'Sphere_{i}')
    if sphere_obj:
        # Set the current frame to the one we want to remove the keyframe from
        bpy.context.scene.frame_set(frame_to_remove)
        # Remove keyframe for current location at the specified frame
        sphere_obj.keyframe_delete(data_path="location")
