# Supplementary material for: Application of Open‐Source Digital Resources for 3D Visualization of Clustered Transcriptomic Data
Source: Physiol Plant. 2025 Sep 17;177(5):e70500. doi: 10.1111/ppl.70500 (PMC12441758; doi:10.1111/ppl.70500)
Supplement: Supplementary file 1 — Appendix S1: Supporting Information. [file PPL-177-e70500-s001.zip › ppl70500-sup-0001-Supinfo/S_8 HTML Formatting File.xlsx]

## Sheet: Sheet1
{position:	{x:	XCoordinate	,	y:	YCoordinate	,	z:	ZCoordinate	}	,	info:"	Insert Data Label for Hover Info	",	color:	Insert Color Hexcode	}	,		{position:{x:XCoordinate,y:YCoordinate,z:ZCoordinate},info:"Insert Data Label for Hover Info",color:Insert Color Hexcode},
